# Supplementary material for: Construction of Pickering Double Emulsions Based on Xanthan Gum/Lysozyme Nanoparticles: Structure, Stability, and Co-Encapsulation of Epigallocatechin Gallate and β-Carotene
Source: Foods. 2025 Jan 2;14(1):98. doi: 10.3390/foods14010098 (PMC11719661; doi:10.3390/foods14010098)
Supplement: Supplementary file 1 [file foods-14-00098-s001.zip]

Archive with 1 entries (1 files):
- foods-3344836-supplementary.pdf
